# Supplementary material for: CAM: A quality control pipeline for MNase-seq data
Source: PLoS One. 2017 Aug 7;12(8):e0182771. doi: 10.1371/journal.pone.0182771 (PMC5546596; doi:10.1371/journal.pone.0182771)
Supplement: S1 Table — (XLSX) [file pone.0182771.s002.xlsx]

## Sheet: Sheet1
QC measurements	Description	Judgement of failed sample
sequencing coverage	ability to detect nucleosome position and occupancy	weak ability for detecting nucleosome position and occupancy
AA/TT/AT di-nucleotide frequency	measures nucleosome rotational positioning by 10bp periodicity.	MNase-seq reads do not perfectly reflect the nucleosomal DNA
nucleosomal DNA length	measures the degree of MNase digestion	the chromatin is not properly digested to reflact nucleosomal DNA
nuclelsome free regions at TSSs (NFR score)	ability to reflect nucleosome profiles caused by the barrier model at downstream TSSs	Reads from accessible chromatins are also mixed in the library
well-positioned nucleosomes at downstream promoters (promoter positioning score)		Weak ability for detecting nucleosome positioning
well-positioned nucleosomes at custom regions	profile the nucleosome positioning pattern at user defined cis-regulatory regions (TF binding sites)	determined by the custom regions user inputed
enrichment of well-positioned nucleosome arrays on union DHS sites	ability of the Mnase-seq data to define cis-regulatory elements with nucleosome arrays	the well-positioned nucleosome arrays are more likely to be caused by random rather than barrier model
1. * represented the additional QC measurements included in this version. The description of the new induced QC scores was added to the manuscript (see Method section).
2. Note that a failure in a single QC measurement might be related to low quality in multiple aspects. For example, a failure in NFR score (in another word, missing nucleosome free regions at TSSs) might be caused by low sequencing coverage and incomplete (partial) MNase digestion.
3. In some special case, failures in certain QC measurements were expectable and biologically meaningful. For example, well-positioned nucleosomes were not necessarily observed in human sperm because of the lack of nucleosomes (Gatewood et al. 1987; Bench et al. 1996).
4. CAM focused on the QC measurements specifically designed for MNase-seq data. Some general QC measurements could be addressed by the corresponded tools (for example, FastQC for sequencing reads).
