# Supplementary material for: CAM: A quality control pipeline for MNase-seq data
Source: PLoS One. 2017 Aug 7;12(8):e0182771. doi: 10.1371/journal.pone.0182771 (PMC5546596; doi:10.1371/journal.pone.0182771)
Supplement: S2 Table — Sequencing coverage, rotational scores, estimated fragment length, promoter NFR scores and promoter positioning scores. The scores and judgments for historical MNase-seq data were also attached. (XLSX) [file pone.0182771.s003.xlsx]

## Sheet: newST1_tmp
accession_ID	species	sequencing_coverage	rotational_score	rotational_QC	nucleosome_length	nucleosome_length_QC	NFR_score	NFR_QC	promoter_array_score	promoter_array_QC
GSM1004652	mouse	13.86	0.16	Pass	152	Pass	0.6248	Pass	0.296	Pass
GSM1004653	mouse	41.41	0.09	Pass	154	Pass	0.7142	Pass	0.2904	Pass
GSM1004654	mouse	28.76	0.11	Pass	155	Pass	0.6276	Pass	0.3113	Pass
GSM1095279	human	34.13	0.24	Pass	146	Pass	0.7835	Pass	0.0833	Pass
GSM1102661	mouse	7.09	0.29	Pass	146	Pass	0.561	Pass	0.1201	Pass
GSM1102662	mouse	10.44	0.32	Pass	155	Pass	0.5623	Pass	0.1424	Pass
GSM1102665	human	6.1	0.38	Pass	150	Pass	0.6747	Pass	0.158	Pass
GSM1130649	human	12.65	0.06	Fail	160	Fail	0.7221	Pass	0.0587	Pass
GSM1130650	human	13.9	0.06	Fail	168	Fail	0.7025	Pass	0.1115	Pass
GSM1130651	human	13.15	0.21	Pass	156	Fail	0.6732	Pass	0.0833	Pass
GSM1132958	mouse	5.3	0.03	Fail	163	Fail	0.4871	Pass	0.2546	Pass
GSM1132959	mouse	3.47	0.04	Fail	164	Fail	0.4433	Pass	0.2691	Pass
GSM1132960	mouse	3.59	0.16	Pass	148	Pass	0.5279	Pass	0.4308	Fail
GSM1132961	mouse	2.22	0.19	Pass	148	Pass	0.5291	Pass	0.4308	Fail
GSM1132962	mouse	4.16	0.19	Pass	148	Pass	0.5355	Pass	0.4619	Fail
GSM1145622	mouse	1.69	0.2	Pass	146	Pass	0.5699	Pass	0.1916	Pass
GSM1145623	mouse	2.43	0.17	Pass	153	Pass	0.5539	Pass	0.5035	Fail
GSM1145624	mouse	2.25	0.19	Pass	147	Pass	0.5467	Pass	0.4373	Fail
GSM1145625	mouse	2.59	0.19	Pass	147	Pass	0.5701	Pass	0.4327	Fail
GSM1145626	mouse	2.1	0.17	Pass	136	Fail	0.5511	Pass	0.3487	Pass
GSM1145627	mouse	1.75	0.18	Pass	148	Pass	0.5629	Pass	0.4233	Fail
GSM1145628	mouse	2.25	0.17	Pass	147	Pass	0.5582	Pass	0.4032	Fail
GSM1145629	mouse	2.29	0.17	Pass	153	Pass	0.5782	Pass	0.1916	Pass
GSM1145630	mouse	1.87	0.19	Pass	147	Pass	0.5776	Pass	0.2271	Pass
GSM1145631	mouse	2.04	0.19	Pass	149	Pass	0.5621	Pass	0.246	Pass
GSM1145632	mouse	1.86	0.17	Pass	144	Pass	0.57	Pass	0.4176	Fail
GSM1145633	mouse	1.8	0.2	Pass	153	Pass	0.5683	Pass	0.3004	Pass
GSM1145634	mouse	2.77	0.19	Pass	143	Pass	0.6047	Pass	0.2799	Pass
GSM1145635	mouse	3.26	0.18	Pass	137	Fail	0.5987	Pass	0.3196	Pass
GSM1145636	mouse	3.32	0.19	Pass	144	Pass	0.5875	Pass	0.2799	Pass
GSM1145637	mouse	2.36	0.18	Pass	137	Fail	0.5886	Pass	0.3004	Pass
GSM1145638	mouse	2.4	0.18	Pass	145	Pass	0.5925	Pass	0.3004	Pass
GSM1145639	mouse	3.13	0.17	Pass	150	Pass	0.5903	Pass	0.3004	Pass
GSM1145640	mouse	3.08	0.19	Pass	146	Pass	0.5642	Pass	0.3333	Pass
GSM1145641	mouse	2.59	0.17	Pass	143	Pass	0.5737	Pass	0.3333	Pass
GSM1145642	mouse	2.79	0.17	Pass	143	Pass	0.5771	Pass	0.3333	Pass
GSM1145643	mouse	2.47	0.18	Pass	146	Pass	0.5614	Pass	0.3333	Pass
GSM1145644	mouse	2.58	0.17	Pass	138	Fail	0.5723	Pass	0.3333	Pass
GSM1145645	mouse	2.14	0.19	Pass	144	Pass	0.5722	Pass	0.2799	Pass
GSM1145646	mouse	1.7	0.17	Pass	136	Fail	0.578	Pass	0.4176	Fail
GSM1145647	mouse	2.18	0.16	Pass	144	Pass	0.5568	Pass	0.4109	Fail
GSM1145648	mouse	2.28	0.16	Pass	136	Fail	0.5757	Pass	0.246	Pass
GSM1145649	mouse	1.84	0.17	Pass	148	Pass	0.5537	Pass	0.4233	Fail
GSM1145650	mouse	2.07	0.15	Pass	147	Pass	0.5865	Pass	0.3093	Pass
GSM1145651	mouse	2.2	0.17	Pass	153	Pass	0.5669	Pass	0.4176	Fail
GSM1145652	mouse	2.9	0.18	Pass	145	Pass	0.5602	Pass	0.2773	Pass
GSM1145653	mouse	2.51	0.16	Pass	127	Fail	0.5677	Pass	0.3229	Pass
GSM1145654	mouse	2.89	0.18	Pass	145	Pass	0.5538	Pass	0.2773	Pass
GSM1145655	mouse	2.85	0.18	Pass	135	Fail	0.5633	Pass	0.3333	Pass
GSM1145656	mouse	2.19	0.19	Pass	144	Pass	0.5683	Pass	0.2773	Pass
GSM1145657	mouse	1.98	0.15	Pass	165	Fail	0.5881	Pass	0.2271	Pass
GSM1145658	mouse	1.88	0.14	Pass	163	Fail	0.5866	Pass	0.2799	Pass
GSM1145659	mouse	1.97	0.15	Pass	166	Fail	0.5723	Pass	0.2538	Pass
GSM1145660	mouse	2.13	0.15	Pass	166	Fail	0.5853	Pass	0.295	Pass
GSM1145661	mouse	1.88	0.16	Pass	168	Fail	0.5698	Pass	0.3004	Pass
GSM1145662	mouse	2.14	0.16	Pass	172	Fail	0.5673	Pass	0.2799	Pass
GSM1145663	mouse	2.2	0.14	Pass	165	Fail	0.5833	Pass	0.2799	Pass
GSM1145664	mouse	1.92	0.12	Pass	175	Fail	0.5883	Pass	0.246	Pass
GSM1145665	mouse	2.36	0.15	Pass	163	Fail	0.5835	Pass	0.246	Pass
GSM1145666	mouse	2.22	0.15	Pass	167	Fail	0.5619	Pass	0.2538	Pass
GSM1145667	mouse	1.69	0.15	Pass	171	Fail	0.577	Pass	0.2477	Pass
GSM1145668	mouse	1.59	0.18	Pass	152	Pass	0.5639	Pass	0.1823	Pass
GSM1156619	mouse	12.5	0.14	Pass	148	Pass	0.141	Fail	0.1058	Pass
GSM1156620	mouse	11.97	0.14	Pass	149	Pass	0.146	Fail	0.1468	Pass
GSM1160359	human	3.59	0.23	Pass	167	Fail	0.3312	Fail	1.1343	Fail
GSM1194221	human	43.11	0.12	Pass	149	Pass	0.6702	Pass	0.0912	Pass
GSM1228680	mouse	12.34	0.15	Pass	150	Pass	0.5496	Pass	0.3113	Pass
GSM1228681	mouse	14.68	0.14	Pass	151	Pass	0.5491	Pass	0.2904	Pass
GSM1228682	mouse	12.13	0.19	Pass	149	Pass	0.5781	Pass	0.2353	Pass
GSM1228683	mouse	10.58	0.19	Pass	147	Pass	0.5618	Pass	0.2026	Pass
GSM1228684	mouse	13.36	0.13	Pass	150	Pass	0.5802	Pass	0.3177	Pass
GSM1228685	mouse	13.69	0.15	Pass	149	Pass	0.5678	Pass	0.2696	Pass
GSM1228686	mouse	10.94	0.2	Pass	148	Pass	0.5433	Pass	0.2332	Pass
GSM1228687	mouse	10.85	0.18	Pass	147	Pass	0.5336	Pass	0.2038	Pass
GSM1228688	mouse	13.35	0.32	Pass	128	Fail	0.5317	Pass	0.1481	Pass
GSM1238700	human	6.32	0.39	Pass	148	Pass	0.746	Pass	0.0315	Pass
GSM1238701	human	5.74	0.36	Pass	148	Pass	0.7946	Pass	0.0315	Pass
GSM1238702	human	6.27	0.38	Pass	148	Pass	0.7298	Pass	0.0309	Pass
GSM1238703	human	5.83	0.38	Pass	148	Pass	0.7587	Pass	0.0309	Pass
GSM1252095	mouse	24.62	0.23	Pass	145	Pass	0.7215	Pass	0.0751	Pass
GSM1267945	mouse	8.6	0.03	Fail	107	Fail	0.507	Pass	0.1429	Pass
GSM1267951	mouse	8.93	0.03	Fail	107	Fail	0.5111	Pass	0.1429	Pass
GSM1278008	human	10.98	0.26	Pass	152	Pass	0.4547	Pass	0.0777	Pass
GSM1289484	human	5.31	0.07	Fail	150	Pass	0.2595	Fail	1.0783	Fail
GSM1289485	human	5.88	0.06	Fail	149	Pass	0.2472	Fail	0.996243	Fail
GSM1289486	human	2.5	0.04	Fail	157	Fail	0.2728	Fail	0.8588	Fail
GSM1293995	mouse	19.87	0.1	Pass	163	Fail	0.3964	Fail	0.2294	Pass
GSM1293998	mouse	24.36	0.2	Pass	136	Fail	0.5813	Pass	0.2532	Pass
GSM1311267	mouse	34.64	0.17	Pass	125	Fail	0.6508	Pass	0.4466	Fail
GSM1311268	mouse	34.36	0.17	Pass	125	Fail	0.6771	Pass	0.4214	Fail
GSM1311269	mouse	33.67	0.18	Pass	125	Fail	0.6645	Pass	0.4214	Fail
GSM1311270	mouse	12.58	0.19	Pass	126	Fail	0.6512	Pass	0.0865	Pass
GSM1311271	mouse	11.69	0.19	Pass	125	Fail	0.7777	Pass	0.44	Fail
GSM1311272	mouse	11.61	0.2	Pass	125	Fail	0.646	Pass	0.0865	Pass
GSM1346567	mouse	2.14	0.02	Fail	152	Pass	0.5694	Pass	0.1556	Pass
GSM1359851	mouse	7.28	0.09	Pass	163	Fail	0.5609	Pass	0.1393	Pass
GSM1359852	mouse	6.01	0.17	Pass	143	Pass	0.6103	Pass	0.2412	Pass
GSM1371919	mouse	14.43	0.01	Fail	184	Fail	0.5605	Pass	0.3544	Pass
GSM1371920	mouse	3.24	0	Fail	185	Fail	0.6784	Pass	0.1546	Pass
GSM1376664	mouse	15.58	0.11	Pass	148	Pass	0.5272	Pass	0.2726	Pass
GSM1376665	mouse	14.03	0.07	Fail	147	Pass	0.5356	Pass	0.3853	Pass
GSM1376666	mouse	4.25	0.16	Pass	147	Pass	0.5432	Pass	0.2159	Pass
GSM1384746	mouse	1.94	0.04	Fail	169	Fail	0.7799	Pass	0.208	Pass
GSM1384747	mouse	3.36	0.04	Fail	168	Fail	0.8236	Pass	0.208	Pass
GSM1384748	mouse	3.42	0.05	Fail	167	Fail	0.8178	Pass	0.2429	Pass
GSM1384749	mouse	2.3	0.04	Fail	168	Fail	0.8035	Pass	0.2429	Pass
GSM1384750	mouse	3.91	0.05	Fail	168	Fail	0.807	Pass	0.2429	Pass
GSM1384751	mouse	3.98	0.05	Fail	168	Fail	0.8233	Pass	0.2429	Pass
GSM1384752	mouse	6.43	0.2	Pass	149	Pass	0.6113	Pass	0.2961	Pass
GSM1384753	mouse	3.6	0.21	Pass	149	Pass	0.61	Pass	0.2961	Pass
GSM1384754	mouse	3.66	0.2	Pass	149	Pass	0.6154	Pass	0.2961	Pass
GSM1384755	mouse	5.52	0.2	Pass	148	Pass	0.6162	Pass	0.2961	Pass
GSM1384756	mouse	3.42	0.2	Pass	148	Pass	0.617	Pass	0.2961	Pass
GSM1384757	mouse	3.48	0.21	Pass	148	Pass	0.6141	Pass	0.2961	Pass
GSM1388698	mouse	5.1	0.21	Pass	165	Fail	0.3536	Fail	0.6064	Fail
GSM1388699	mouse	6.31	0.23	Pass	157	Fail	0.3254	Fail	0.1115	Pass
GSM1388700	mouse	5.31	0.23	Pass	158	Fail	0.6517	Pass	0.1115	Pass
GSM1388701	mouse	3.48	0.23	Pass	148	Pass	0.317	Fail	0.0619	Pass
GSM1388702	mouse	5.12	0.25	Pass	148	Pass	0.7025	Pass	0.1579	Pass
GSM1399400	mouse	28.81	0.25	Pass	146	Pass	0.6928	Pass	0.2271	Pass
GSM1399401	mouse	25.12	0.18	Pass	152	Pass	0.4493	Pass	0.1066	Pass
GSM1399402	mouse	20.38	0.3	Pass	145	Pass	0.7403	Pass	0.126	Pass
GSM1399403	mouse	21.09	0.22	Pass	149	Pass	0.4032	Pass	0.1066	Pass
GSM1400766	mouse	14.69	0.1	Pass	148	Pass	0.5273	Pass	0.2726	Pass
GSM1400767	mouse	14.56	0.04	Fail	145	Pass	0.5458	Pass	0.4257	Fail
GSM1400768	mouse	15.79	0.02	Fail	163	Fail	0.5414	Pass	0.3567	Pass
GSM1425441	mouse	12.83	0.07	Fail	149	Pass	0.5373	Pass	0.1538	Pass
GSM1425442	mouse	10.61	0.07	Fail	148	Pass	0.5258	Pass	0.1999	Pass
GSM1425443	mouse	8.35	0.06	Fail	150	Pass	0.5068	Pass	0.4978	Fail
GSM1425444	mouse	9.48	0.1	Pass	150	Pass	0.5397	Pass	0.2411	Pass
GSM1425445	mouse	10.15	0.03	Fail	148	Pass	0.5103	Pass	0.2174	Pass
GSM1425446	mouse	9.68	0.02	Fail	148	Pass	0.489	Pass	0.2245	Pass
GSM1425447	mouse	11.67	0.09	Pass	150	Pass	0.5227	Pass	0.2411	Pass
GSM1425448	mouse	10.7	0.1	Pass	151	Pass	0.5106	Pass	0.2411	Pass
GSM1425449	human	4.59	0.01	Fail	150	Pass	0.4314	Pass	NA	Fail
GSM1425450	human	8.01	0.05	Fail	156	Fail	0.6005	Pass	0.1115	Pass
GSM1425451	human	10.29	0.05	Fail	156	Fail	0.5397	Pass	0.0912	Pass
GSM1425452	human	10.1	0.05	Fail	148	Pass	0.5363	Pass	NA	Fail
GSM1425453	human	7.78	0.01	Fail	158	Fail	0.3324	Fail	0.1373	Pass
GSM1425454	human	10.49	0.12	Pass	148	Pass	0.8686	Pass	0.0526	Pass
GSM1425455	human	11.08	0.11	Pass	148	Pass	0.7688	Pass	0.1053	Pass
GSM1425456	human	9.14	0.06	Fail	158	Fail	0.3972	Fail	0.3709	Pass
GSM1425457	human	8.91	0.02	Fail	160	Fail	0.3056	Fail	0.3709	Pass
GSM1426318	mouse	3.28	0.01	Fail	157	Fail	0.5099	Pass	0.2774	Pass
GSM1426319	mouse	3.98	0.01	Fail	157	Fail	0.4545	Pass	0.2411	Pass
GSM1426320	mouse	4.22	0.01	Fail	157	Fail	0.458	Pass	0.3444	Pass
GSM1426321	mouse	3.06	0.02	Fail	157	Fail	0.4561	Pass	0.3949	Pass
GSM1483900	mouse	9.35	0.12	Pass	149	Pass	0.5978	Pass	0.2308	Pass
GSM1483904	mouse	13.63	0.09	Pass	136	Fail	0.3658	Fail	0.1201	Pass
GSM1483908	mouse	13.11	0.17	Pass	125	Fail	0.5399	Pass	0.0619	Pass
GSM1520428	mouse	10.87	0.1	Pass	150	Pass	0.5364	Pass	0.2291	Pass
GSM1520429	mouse	5.83	0.12	Pass	148	Pass	0.5593	Pass	0.4737	Fail
GSM1520430	mouse	12.44	0.12	Pass	149	Pass	0.5503	Pass	0.2291	Pass
GSM1583059	mouse	8.76	0.11	Pass	136	Fail	0.6795	Pass	0.126	Pass
GSM1583060	mouse	5.74	0.11	Pass	135	Fail	0.6724	Pass	0.0962	Pass
GSM1583062	mouse	8.98	0.11	Pass	136	Fail	0.6701	Pass	0.0962	Pass
GSM1583063	mouse	5.92	0.11	Pass	136	Fail	0.6404	Pass	0.1178	Pass
GSM1602359	human	3.78	0.23	Pass	146	Pass	0.7389	Pass	0.0818	Pass
GSM1647359	mouse	0.49	0.08	Fail	152	Pass	0.5239	Pass	0.3486	Pass
GSM1692819	mouse	6.09	0.14	Pass	148	Pass	0.5448	Pass	0.3175	Pass
GSM1692820	mouse	1.15	0.19	Pass	148	Pass	0.5855	Pass	0.0881	Pass
GSM1692821	mouse	2.3	0.04	Fail	159	Fail	0.436	Pass	0.0818	Pass
GSM1692822	mouse	2.6	0.05	Fail	159	Fail	0.4203	Pass	0.126	Pass
GSM1701771	mouse	3.88	0.17	Pass	147	Pass	0.4402	Pass	0.0526	Pass
GSM1701773	mouse	7.82	0.11	Pass	169	Fail	0.2615	Fail	0.0818	Pass
GSM1701774	mouse	7.24	0.12	Pass	171	Fail	0.2487	Fail	0.0818	Pass
GSM1701775	mouse	2.26	0.18	Pass	164	Fail	0.3352	Fail	0.0526	Pass
GSM1701776	mouse	4.46	0.14	Pass	164	Fail	0.2053	Fail	0.0912	Pass
GSM1701777	mouse	10.35	0.12	Pass	168	Fail	0.444	Pass	0.1393	Pass
GSM1701778	mouse	6.33	0.13	Pass	172	Fail	0.1269	Fail	0.0818	Pass
GSM1701779	mouse	17.38	0.14	Pass	165	Fail	0.6329	Pass	0.0912	Pass
GSM1701780	mouse	5.29	0.1	Pass	166	Fail	0.1858	Fail	0.0912	Pass
GSM1701781	mouse	7.85	0.12	Pass	168	Fail	0.3022	Fail	0.1053	Pass
GSM1701782	mouse	9.23	0.11	Pass	166	Fail	0.3644	Fail	0.1053	Pass
GSM1816298	mouse	11.57	0.13	Pass	135	Fail	0.5933	Pass	0.2412	Pass
GSM1816301	mouse	9.49	0.07	Fail	103	Fail	0.6373	Pass	0.5693	Fail
GSM1816304	mouse	9.6	0.09	Pass	104	Fail	0.6115	Pass	0.5861	Fail
GSM1827608	mouse	10.9	0.27	Pass	145	Pass	0.4679	Pass	0.3376	Pass
GSM1856003	human	0.77	0.22	Pass	148	Pass	0.7583	Pass	0.0597	Pass
GSM1856004	human	0.79	0.2	Pass	149	Pass	0.7409	Pass	0.0526	Pass
GSM1856005	human	0.96	0.19	Pass	149	Pass	0.8188	Pass	0.0597	Pass
GSM1856006	human	0.97	0.19	Pass	149	Pass	0.7908	Pass	0.0587	Pass
GSM1856007	human	0.72	0.22	Pass	149	Pass	0.8067	Pass	0.0912	Pass
GSM1856008	human	0.96	0.23	Pass	149	Pass	0.7905	Pass	0.079	Pass
GSM1856009	human	1.1	0.22	Pass	149	Pass	0.6683	Pass	0.1195	Pass
GSM1856010	human	0.94	0.22	Pass	149	Pass	0.6545	Pass	0.0777	Pass
GSM1856011	human	1.01	0.18	Pass	149	Pass	0.7349	Pass	0.0597	Pass
GSM1904659	human	7.56	0.3	Pass	147	Pass	0.2718	Fail	0.0866	Pass
GSM1919544	mouse	15.44	0.1	Pass	147	Pass	0.5382	Pass	0.3281	Pass
GSM1941475	mouse	15.05	0.06	Fail	160	Fail	0.593	Pass	0.2038	Pass
GSM1941476	mouse	11.16	0.05	Fail	160	Fail	0.6169	Pass	0.2038	Pass
GSM1941477	mouse	11.54	0.05	Fail	160	Fail	0.5736	Pass	0.2121	Pass
GSM1941478	mouse	14.49	0.06	Fail	160	Fail	0.5818	Pass	0.2696	Pass
GSM2066261	mouse	3	0.05	Fail	168	Fail	0.4524	Pass	0.0556	Pass
GSM2066263	mouse	9.62	0.13	Pass	150	Pass	0.4366	Pass	0.0962	Pass
GSM2083105	mouse	2.11	0.01	Fail	171	Fail	0.5003	Pass	0.2691	Pass
GSM2083106	mouse	3.07	0.01	Fail	166	Fail	0.527	Pass	0.3196	Pass
GSM2083107	mouse	3.24	0.03	Fail	155	Pass	0.5419	Pass	0.2308	Pass
GSM2083108	mouse	3.62	0.06	Fail	147	Pass	0.5572	Pass	0.1538	Pass
GSM2083109	mouse	2.23	0.01	Fail	171	Fail	0.4997	Pass	0.2691	Pass
GSM2083110	mouse	2.55	0.01	Fail	166	Fail	0.5159	Pass	0.3196	Pass
GSM2083111	mouse	4.04	0.03	Fail	154	Pass	0.5458	Pass	0.2773	Pass
GSM2083112	mouse	3.68	0.06	Fail	147	Pass	0.5557	Pass	0.1538	Pass
GSM2083113	mouse	2.74	0.03	Fail	168	Fail	0.5289	Pass	0.295	Pass
GSM2083114	mouse	3.56	0.08	Pass	157	Fail	0.533	Pass	0.3684	Pass
GSM2083115	mouse	4.01	0.16	Pass	147	Pass	0.5379	Pass	0.4111	Fail
GSM2083116	mouse	4.16	0.17	Pass	128	Fail	0.5376	Pass	0.4665	Fail
GSM2083117	mouse	3.6	0.02	Fail	169	Fail	0.5266	Pass	0.295	Pass
GSM2083118	mouse	3.33	0.07	Fail	157	Fail	0.5363	Pass	0.3444	Pass
GSM2083119	mouse	0.77	0.15	Pass	147	Pass	0.5437	Pass	0.5263	Fail
GSM2083120	mouse	2.68	0.15	Pass	128	Fail	0.5476	Pass	0.3684	Pass
GSM2083121	mouse	2.27	0	Fail	171	Fail	0.3979	Fail	0.294	Pass
GSM2083122	mouse	3.18	0.02	Fail	158	Fail	0.4991	Pass	0.3444	Pass
GSM2083123	mouse	3.18	0.03	Fail	152	Pass	0.52	Pass	0.3875	Pass
GSM2083124	mouse	3.67	0.08	Pass	129	Fail	0.5369	Pass	0.4497	Fail
GSM2083125	mouse	2.14	0.01	Fail	171	Fail	0.4781	Pass	0.3196	Pass
GSM2083126	mouse	2.74	0.01	Fail	163	Fail	0.4776	Pass	0.3196	Pass
GSM2083127	mouse	3.46	0.06	Fail	152	Pass	0.5269	Pass	0.2538	Pass
GSM2083128	mouse	3.99	0.08	Fail	128	Fail	0.5188	Pass	0.0357	Pass
GSM2083129	mouse	2.92	0.02	Fail	168	Fail	0.5198	Pass	0.295	Pass
GSM2083130	mouse	3.47	0.09	Pass	149	Pass	0.5289	Pass	0.3287	Pass
GSM2083131	mouse	3.72	0.14	Pass	147	Pass	0.5355	Pass	0.2538	Pass
GSM2083132	mouse	3.63	0.14	Pass	127	Fail	0.5281	Pass	0.3882	Pass
GSM2083133	mouse	3.01	0.03	Fail	168	Fail	0.5238	Pass	0.295	Pass
GSM2083134	mouse	2.86	0.07	Fail	153	Pass	0.5356	Pass	0.3684	Pass
GSM2083135	mouse	1.74	0.11	Pass	147	Pass	0.5473	Pass	0.1538	Pass
GSM2083136	mouse	2.92	0.11	Pass	128	Fail	0.5381	Pass	0.3365	Pass
GSM2083138	human	5.11	0.09	Pass	150	Pass	0.5026	Pass	0.079	Pass
GSM2083139	human	3.3	0.15	Pass	147	Pass	0.7857	Pass	0.0619	Pass
GSM2083140	human	3.39	0.17	Pass	128	Fail	0.6899	Pass	0.0327	Pass
GSM538796	mouse	2.48	0.48	Pass	146	Pass	0.4517	Pass	0.7036	Fail
GSM538797	mouse	2.96	0.51	Pass	145	Pass	0.4335	Pass	0.7292	Fail
GSM543311	human	9.47	0.29	Pass	106	Fail	0.3274	Fail	0.142	Pass
GSM651557	human	10.35	0.09	Pass	152	Pass	0.4677	Pass	0.0556	Pass
GSM651558	human	9.57	0.09	Pass	151	Pass	0.4509	Pass	0.0865	Pass
GSM651559	human	10.24	0.13	Pass	145	Pass	0.3871	Fail	1.0783	Fail
GSM678037	human	7.3	0.12	Pass	147	Pass	0.2854	Fail	0.3446	Pass
GSM678038	human	6.88	0.12	Pass	148	Pass	0.2801	Fail	0.2179	Pass
GSM678039	human	3.86	0.12	Pass	147	Pass	0.3287	Fail	0.3744	Pass
GSM678040	human	4.11	0.12	Pass	149	Pass	0.3009	Fail	0.3525	Pass
GSM678042	human	5.93	0.13	Pass	148	Pass	0.3169	Fail	0.1468	Pass
GSM678043	human	4.48	0.13	Pass	149	Pass	0.3795	Fail	0.1553	Pass
GSM678044	human	4.9	0.13	Pass	148	Pass	0.3396	Fail	0.15	Pass
GSM678045	human	4.22	0.18	Pass	147	Pass	0.3136	Fail	0.2412	Pass
GSM678046	human	4.03	0.16	Pass	148	Pass	0.2988	Fail	0.1816	Pass
GSM678047	human	4.27	0.18	Pass	147	Pass	0.2693	Fail	0.2332	Pass
GSM678048	human	1.93	0.18	Pass	147	Pass	0.2575	Fail	0.3314	Pass
GSM678051	human	3.08	0.17	Pass	148	Pass	0.2824	Fail	0.209	Pass
GSM678052	human	3.25	0.18	Pass	154	Pass	0.2827	Fail	0.32	Pass
GSM678053	human	4.15	0.18	Pass	146	Pass	0.2561	Fail	0.7545	Fail
GSM678054	human	6.16	0.17	Pass	149	Pass	0.2722	Fail	0.2332	Pass
GSM721308	mouse	7.5	0.18	Pass	137	Fail	0.6765	Pass	0.2785	Pass
GSM721309	mouse	7.72	0.16	Pass	138	Fail	0.6433	Pass	0.2245	Pass
GSM907783	human	8.22	0.21	Pass	150	Pass	0.7352	Pass	0.0833	Pass
GSM907784	human	39.3	0.24	Pass	149	Pass	0.7206	Pass	0.0833	Pass
GSM907785	human	32.37	0.38	Pass	149	Pass	0.7039	Pass	0.0556	Pass
GSM907786	human	22.47	0.19	Pass	149	Pass	0.665	Pass	0.0556	Pass
GSM907787	human	32.37	0.38	Pass	149	Pass	0.6931	Pass	0.0556	Pass
GSM907788	human	22.16	0.22	Pass	149	Pass	0.7019	Pass	0.0833	Pass
GSM907789	human	38.39	0.12	Pass	152	Pass	0.7165	Pass	0.0833	Pass
GSM907791	human	11.07	0.21	Pass	149	Pass	0.7316	Pass	0.063	Pass
GSM929892	mouse	14.31	0.16	Pass	123	Fail	0.4366	Pass	0.7111	Fail
GSM929893	mouse	12.89	0.18	Pass	124	Fail	0.4632	Pass	0.6954	Fail
GSM929894	mouse	12.39	0.14	Pass	112	Fail	0.4325	Pass	0.5892	Fail
GSM945566	mouse	2.97	0.05	Fail	186	Fail	0.4997	Pass	0.2469	Pass
GSM945577	human	5.01	0.63	Pass	145	Pass	0.3162	Fail	1.2638	Fail
GSM945578	human	4.43	0.48	Pass	147	Pass	0.3608	Fail	0.89	Fail
GSM945579	human	4.29	0.41	Pass	155	Pass	0.3969	Fail	1.0687	Fail
