# Supplementary material for: CAM: A quality control pipeline for MNase-seq data
Source: PLoS One. 2017 Aug 7;12(8):e0182771. doi: 10.1371/journal.pone.0182771 (PMC5546596; doi:10.1371/journal.pone.0182771)
Supplement: S3 Table — We compare the major function of CAM to existing state-of-the-art methods. CAM has three advantages: 1) Quality control component specific to MNase-seq, 2) Well-positioned nucleosome arrays detection and 3) Systematic pipeline for users to input raw sequencing data and get all QC and analysis results. (XLSX) [file pone.0182771.s004.xlsx]

## Sheet: Summary
Software	Publication	Data processing			Quality control	Analysis
		Supporting MNase-seq	Supporting paired end sequencing	generating nucleosome profile	MNase-specific QC	peak calling	well-positioned nucleosome array
CAM		✔	✔	✔	✔	✔	✔
TemplateFilter	Weiner et al. 2010	✔				✔
NPS	Zhang et al. 2008	✔				✔
BINOCh	Meyer et al. 2011	✔				✔
iNPS	Chen et al. 2014	✔	✔			✔
DANPOS	Chen et al. 2013	✔	✔	✔		✔
nucleR	Flores and Orozco 2011	✔	✔	✔		✔
PuFFIN(NOrMAL)	Polishko et al. 2012	✔	✔	✔		✔
PING	Woo et al. 2013	✔	✔	✔		✔
MLM	Di Gesu et al. 2009			✔
NucPosSimulator	Schopflin et al. 2013	✔	✔	✔		✔
NucDe	Kuan et al. 2009	✔		✔		✔
NucleoFinder	Becker et al. 2013	✔	✔			✔
ChIPseqR	Humburg et al. 2011	✔				✔
DiNup	Fu et al. 2012	✔				✔
Nseq	Nellore et al. 2012	✔		✔		✔
Skyline	Belch et al. 2010					✔
NucHunter	Mammana et al. 2013	✔	✔			✔
NUCwave	Quintales et al. 2014	✔	✔	✔
NucleoATAC	Schep et al. 2015		✔			✔
Note:
1. "Peak calling" generally means well-positioned nucleosome detection, while for some softwares it may refer to other method. For example in DiNup, peak calling refer to differential positioned region. For CAM, it refer to well-positioned nucleosome array
2. "Supporting MNase-seq" means accept raw, aligned or transformed data from MNase-seq experiments
3. See detailed description of the above software in sheet2: "Detailed function"

## Sheet: Detailed function
NPS (Zhang et al. 2008) described a computational framework to identify positioned nucleosome and their histone modification profiles based on histone modification ChIP-seq data.
MLM (Di Gesu et al. 2009) was developed for the analysis of nucleosome position data obtained with microarray-based approach (MNase-Chip) and provided a classifier to distinguish between several kinds of nucleosome patterns (including linkers, well positioned, delocalized and fused nucleosomes).
NucDe (Kuan et al. 2009) was proposed to detect nucleosome positions and map nucleosome-linker boundaries by both MNase-Chip and MNase-seq data.
TemplateFilter (Weiner et al. 2010) was developed for calling nucleosome positions, occupancy, and length using template filtering with MNase-seq data.
Skyline (Belch et al. 2010) was the web-server name of the corresponded paper. In the paper the authors developed an algorithm for calling nucleosome peaks (positioned nucleosome) with MNase-seq data.
BINOCH (Meyer et al. 2011) was designed for identifying key transcription factors and their motifs using ChIP-seq targeting enhancer related histone modifications such as H3K4me2.
nucleR (Flores and Orozco 2011) was an R package for recognition and visualization of nucleosome positioning (positioned nucleosome) with MNase-seq and MNase-chip data.
ChIPseqR (Humburg et al. 2011) was an method for the detection of nucleosome positions with MNase-seq data and histone modification ChIP-seq data.
PuFFIN (Polishko et al. 2014) and it’s earlier version NOrMAL (Polishko et al. 2012) both build accurate genome-wide nucleosome maps with MNase-seq data and ChIP-seq data.
DiNuP (Fu et al. 2012) was developed to identify regions of differential nucleosome positioning between two conditions with MNase-seq data.
Nseq (Nellore et al. 2012) was developed to find positioned nucleosomes with MNase-seq data.
DANPOS (Chen et al. 2013) was reported to accurately detect dynamic (differential) nucleosomes between two conditions and define three categories of nucleosome dynamics including position shift, fuzziness change, and occupancy change.
PING (Zhang et al. 2012) and PING2.0 (Woo et al. 2013) were both developed to predict nucleosome positions with MNase-seq and ChIP-seq data.
NucPosSimulator (Schopflin et al. 2013) was presented for identifying non-overlapping nucleosome configurations, which was similar as the nucleosome position detection tools listed above.
NucleoFinder (Becker et al. 2013) also detected nucleosomes which consistently positioned in a cell population (MNase-seq sample).
NucHunter (Mammana et al. 2013) used histone modification ChIP-seq data to detect positioned nucleosomes. They also infer chromatin states by annotate the positioned nucleosomes they detected.
iNPS (Chen et al. 2014) was described as an enhanced version of NPS which was able to detect nucleosome positions more accurately.
NUCwave (Quintales et al. 2015) accepted different data types including MNase-seq, ChIP-seq and chemical cleavage of chromatin followed by high throughput sequencing (CC-seq) but only focused on data preprocessing steps (including mapping and generating signal track).
NucleoATAC (Schep et al. 2015) also detected nucleosome positions but using ATAC-seq data as input (MNase-seq data was also acceptable).
NucTools (Vainshtein et al. 2017) was an integrated tools for several downstream analysis for MNase-seq data and ChIP-seq data, including nucleosome occupancy, positions, differential nucleosome positions and visualization.
