# Supplementary material for: CAM: A quality control pipeline for MNase-seq data
Source: PLoS One. 2017 Aug 7;12(8):e0182771. doi: 10.1371/journal.pone.0182771 (PMC5546596; doi:10.1371/journal.pone.0182771)
Supplement: S4 Table — (XLSX) [file pone.0182771.s005.xlsx]

## Sheet: Sheet1
Files	Description	Format (file extension)
Summary QC report	Standard output of QC and analysis results	PDF file (.pdf)
Nucleosome profile	Bigwig track display genome wide nucleosome signal	Bigwig file (.bw)
Nucleosome signal on promoter regions	Nucleosome signal on all refseq promoter regions in 10bp resolution	Plain text (.txt)
Nucleosome signal on custom regions (optional)	Nucleosome signal on +-1kb of all custom regions in 10bp resolution	Plain text (.txt)
Well-positioned nucleosome arrays	Well-positioned nucleosome arrays defined with described method	Bed file (.bed)
Nucleosome signal on well positioned nucleosome arrays	Bigwig track display nucleosome signal on defined well-positioned arrays	Bigwig file (.bw)
Gene annotation of well-positioned nucleosome arrays	Gene annotation with 5th column marked length of overlaped well-positioned arrays	Bed file (.bed)
