# Supplementary material for: CAM: A quality control pipeline for MNase-seq data
Source: PLoS One. 2017 Aug 7;12(8):e0182771. doi: 10.1371/journal.pone.0182771 (PMC5546596; doi:10.1371/journal.pone.0182771)
Supplement: S5 Table — An MNase-seq data from human lymphoblastoid cell line (GSM907784, totally 546,924,994 reads) was used to evaluate the runtime of CAM. Alignment process was excluded from this calculation. The percentage running time for each component was calculated by using single CPU (Intel® Xeon® CPU E5-2640 v2 @ 2.00 GHz). (XLSX) [file pone.0182771.s006.xlsx]

## Sheet: Sheet1
QC measurements	Description
sequencing coverage	To measure whether the MNase-seq data provides enough reads to accuratly detect nucleosome positioning. (see Figure 2B).
AA/TT/AT di-nucleotide frequency	To measure whether the MNase-seq reads reflect nucleosomal DNA acccurately by showing strong 10 bp di-nucleotide frequency, which is caused by nucleosome rotational positioning.
Estimated fragment length	To measure whether the chromatin is porperly digested by MNase, whose concerntration is negatively correlated with the estimated Mnase-seq fragment length (see Figure 4A).
nuclelsome free regions at promoters (promoter NFR score)	To measure whether clear nucleosome free regions could be observed at promoter regions, which is explained by the barrier nucleosome model.
well-positioned nucleosomes at downstream promoters (promoter positioning score)	To measure whether the successive well positioned nucleosomes could be observed at downstream promoters
well-positioned nucleosomes at custom regions	To measure whether the successive well positioned nucleosomes could be observed at the cis-regulatory regions users defined (for example, transcription factor binding sites).
enrichment of well-positioned nucleosome arrays on union DHS sites	To measure whether the quality of MNase-seq data is good enough to detect potential cis-regulatory regions (defined by union DHS sites) with well-positioned nucleosome arrays (according to the barrier nucleosome model)
1. * represented the additional QC measurements included in this version. The description of the new induced QC scores was added to the manuscript (see Method section).
2. Note that a failure in a single QC measurement might be related to low quality in multiple aspects. For example, a failure in NFR score (in another word, missing nucleosome free regions at TSSs) might be caused by low sequencing coverage and incomplete (partial) MNase digestion.
3. In some special case, failures in certain QC measurements were expectable and biologically meaningful. For example, well-positioned nucleosomes were not necessarily observed in human sperm because of the lack of nucleosomes (Gatewood et al. 1987; Bench et al. 1996).
4. CAM focused on the QC measurements specifically designed for MNase-seq data. Some general QC measurements could be addressed by the corresponded tools (for example, FastQC for sequencing reads).
